# Supplementary material for: Stability of grain and fodder yields in extra-early cowpea genotypes in Southeastern Niger
Source: PLoS One. 2026 Jul 28;21(7):e0354617. doi: 10.1371/journal.pone.0354617 (PMC13412050; doi:10.1371/journal.pone.0354617)
Supplement: S1 Table — (XLSX) [file pone.0354617.s001.xlsx]

## Sheet: Sheet1
Mean performance of the 21 genotypes evaluated across the environment
Geno	NDF	ND50F	ND50MAT	PY	GY	FY
ML23	30.31	35.47	56.74	1512.25	1094.69	2258.16
ML04	30.39	35.85	56.78	1429.29	1012.36	1652.75
65B 5080	30.87	36.56	56.93	2135.67	1483.8	3043.96
BM22	30.59	37.63	57.59	2765.21	2091.88	3924.74
BM23	34.61	40.99	60.51	1799.89	1256.71	3663.9
BM12	32.48	39.56	59.99	2152.16	1430.85	4232.22
MM98	31.2	36.54	56.59	1486.7	1073.02	2202.21
MM142	33.16	38.51	57.74	2404.89	1769.44	3456.91
ML26	31.99	37.77	56.47	1599.13	1142.65	2062.65
MM156	29.77	36.34	57.01	1496.49	1029.81	2432.76
BM13	32.73	39	60.04	2209.01	1512.88	4180.26
BP15	33.77	37.71	57.47	2460.65	1733.48	3206.89
BL22	34.53	40.82	60.67	2275.48	1575.84	2845.58
BL18	34.42	39.82	59.04	1984.09	1268.89	4133.02
MM141	34.32	39.84	59.42	2292.39	1601.69	3185.57
BP18	31.31	36.71	57.66	2105.21	1443.08	2380.24
BM21	32.84	38.59	57.6	2134.35	1482.36	2799.43
MM65	32.36	40.03	59.29	1715.33	1224.79	2430.28
BP02	31.92	36.43	57.43	2530.79	1775.61	3716.22
UAM09_1055_6	34.08	40.06	61	1891.52	1299.41	3008.38
IT99K573_1_1	33.25	40.55	60.29	1553.11	1042.65	3705.27
