# Supplementary material for: Stability of grain and fodder yields in extra-early cowpea genotypes in Southeastern Niger
Source: PLoS One. 2026 Jul 28;21(7):e0354617. doi: 10.1371/journal.pone.0354617 (PMC13412050; doi:10.1371/journal.pone.0354617)
Supplement: S2 Table — (XLSX) [file pone.0354617.s002.xlsx]

## Sheet: Sheet1
Factorial loadings, communalities, uniqueness for genotypes based on the multi-trait genotype–ideotype distance index (Bold values are traits with high contribution to each component).
Trait	FA1	FA2	Communality	Uniquenesses
NDF	-0.88	-0.18	0.81	0.19
ND50F	-0.97	-0.05	0.94	0.06
ND50MAT	-0.94	-0.04	0.89	0.11
PY	0.09	0.98	0.98	0.02
GY	0	0.98	0.96	0.04
FY	0.54	0.64	0.7	0.3
Eigenvalues	3.38	1.91
Relative variance (%)	56.35	31.8
Cum. variance (%)	56.35	88.15
