# Supplementary material for: Stability of grain and fodder yields in extra-early cowpea genotypes in Southeastern Niger
Source: PLoS One. 2026 Jul 28;21(7):e0354617. doi: 10.1371/journal.pone.0354617 (PMC13412050; doi:10.1371/journal.pone.0354617)
Supplement: S3 Table — (XLSX) [file pone.0354617.s003.xlsx]

## Sheet: Sheet1
Selection gain for mean performance across the environments based on the MGIDI values
Trait	Factor	Xo	Xs	SD	SDperc	sense	goal
NDF	FA1	32.4235	32.3992	-0.02425	-0.07478	decrease	100
ND50F	FA1	38.3227	38.0548	-0.26796	-0.69921	decrease	100
ND50MAT	FA1	58.3942	58.1886	-0.20559	-0.35207	decrease	100
PY	FA2	1996.84	2319.03	322.195	16.1353	increase	100
GY	FA2	1397.42	1632.51	235.084	16.8227	increase	100
FY	FA2	3072.45	3412.64	340.196	11.0725	increase	100
